# Supplementary material for: Unmet Financial Needs of People with Psychotic Disorders—A Cross-Sectional Study in People with Psychotic Disorders, Parents, Siblings, and Controls
Source: J Clin Med. 2024 Oct 6;13(19):5945. doi: 10.3390/jcm13195945 (PMC11477704; doi:10.3390/jcm13195945)
Supplement: Supplementary file 1 [file jcm-13-05945-s001.zip]

Archive with 1 entries (1 files):
- jcm-3207465-supplementary.pdf
